# Supplementary material for: RJAfinder: An automated tool for quantification of responding to joint attention behaviors in autism spectrum disorder using eye tracking data
Source: Front Neurosci. 2022 Nov 17;16:915464. doi: 10.3389/fnins.2022.915464 (PMC9714660; doi:10.3389/fnins.2022.915464)
Supplement: Supplementary file 1 [file Data_Sheet_1.zip]

Archive with 17 entries (15 files):
- Supplementary material 4-RJAfinder script on R platform/
- Supplementary material 4-RJAfinder script on R platform/Supplementary Material 4-RJAfinder script on R platform.R
- Supplementary material 1-Supplementary figures and tables.DOCX
- Supplementary material 3-Participant characteristics and RJA events identified by RJAfinder.XLSX
- Supplementary material 2-Video stimuli/
- Supplementary material 2-Video stimuli/1-fldl.avi
- Supplementary material 2-Video stimuli/10-mrup.avi
- Supplementary material 2-Video stimuli/11-flup.avi
- Supplementary material 2-Video stimuli/12-mrdl.avi
- Supplementary material 2-Video stimuli/2-murp.avi
- Supplementary material 2-Video stimuli/3-murl.avi
- Supplementary material 2-Video stimuli/4-fulp.avi
- Supplementary material 2-Video stimuli/5-frul.avi
- Supplementary material 2-Video stimuli/6-frdp.avi
- Supplementary material 2-Video stimuli/7-mlul.avi
- Supplementary material 2-Video stimuli/8-mldp.avi
- Supplementary material 2-Video stimuli/9-full.avi
