# Supplementary material for: RJAfinder: An automated tool for quantification of responding to joint attention behaviors in autism spectrum disorder using eye tracking data
Source: Front Neurosci. 2022 Nov 17;16:915464. doi: 10.3389/fnins.2022.915464 (PMC9714660; doi:10.3389/fnins.2022.915464)
Supplement: Supplementary file 1 [file Data_Sheet_1.zip › Supplementary material 4-RJAfinder script on R platform/Supplementary Material 4-RJAfinder script on R platform.R]

#####The three steps to extract the RJA information are as follows.
#####(1).Pre-processing of raw eye tracking data exported from Tobii Studio
#####(2).RJA screening
#####(3).Extraction of RJA in each video clip

#####We use a small subset of all eye tracking data as the test data for this script.
#####The test data contain two participants' eye tracking data in two video clips exported from the Tobii Studio.

##########(1).Pre-processing of raw eye tracking data exported from Tobii Studio##########

media_names = c("fldl","murp")
aoi_names = c("AOI.Face.Hit","AOI.Object.Hit","AOI.Target.Hit","AOI.NonTarget.Hit","AOI.Action.Hit","AOI.Hand.Hit","AOI.Finger.Hit","AOI.Back.Hit")
fixation_info_names = c("RecordingName","RecordingTimestamp","StudioEvent","FixationIndex","GazeEventDuration","FixationPointX..MCSpx.","FixationPointY..MCSpx.")

##To read the coordinate of three position, the center of the actor’s faces (F), the center of the target object (T), and the center of the non-target object(N).
center_face <- read.csv("center_face.csv",head=F)  
center_target <- read.csv("center_target.csv",head=F)
center_nontarget <- read.csv("center_nontarget.csv",head=F)
#In the three files, each row represents each video clip. The three columns represent the coordinat of X, the coordinate of Y, and the radius of the circle.

##To delete the empty rows.
for(media in 1:2){
  file_name <- paste0(media_names[media],".csv")
  Temp <- read.csv(file_name,header=T,nrows = 500)
  classes <- sapply(Temp,class)
  blank_col = 0
  for(i in 1:ncol(Temp)){
    if(sum(is.na(Temp[,i])) == nrow(Temp)){
      blank_col = c(blank_col,i)
    }
  }
  classes[blank_col] = "NULL"
  rm(Temp)
  T0 <- read.csv(file_name,header=T,colClasses=classes)
  for(i in 1:length(aoi_names)){
    x = pmatch(aoi_names[i],names(T0))
    if(!is.na(x)){
      names(T0)[x] =aoi_names[i]	
    }
  }
  col_used <- na.omit(match(c(fixation_info_names,aoi_names),names(T0)))
  T0 <- T0[,col_used]
  
  par_id <- na.omit(unique(T0$RecordingName))
  
  ##To initialize each participant's data.
  par_num <- length(par_id)
  movie_start = rep(0,par_num);movie_end = rep(0,par_num)
  action_start = rep(0,par_num);action_end = rep(0,par_num)
  
  ##To find the data of the movie start, movie end, action start, and action end.
  for(i in 1:par_num){
    temp_par_pos <- which(T0$RecordingName == par_id[i])
    temp_movie_start <- which(T0$StudioEvent[temp_par_pos] == "MovieStart")
    if (length(temp_movie_start) == 0){
      movie_start[i] = NA
    }else{
      movie_start[i] = T0$RecordingTimestamp[temp_par_pos[temp_movie_start]]
    }
    temp_movie_end <- which(T0$StudioEvent[temp_par_pos] == "MovieEnd")
    if (length(temp_movie_end) == 0){
      movie_end[i] = NA
    }else{
      movie_end[i] = T0$RecordingTimestamp[temp_par_pos[temp_movie_end]]
    }
    temp_action_start <- which(T0$AOI.Action.Hit[temp_par_pos] == 0)[1]
    if (length(temp_action_start) == 0){
      action_start[i] = NA
    }else{
      action_start[i] = T0$RecordingTimestamp[temp_par_pos[temp_action_start]]
    }
    temp_action_end <- tail(which(T0$AOI.Action.Hit[temp_par_pos] == 0),1)
    if (length(temp_action_end) == 0){
      action_end[i] = NA
    }else{
      action_end[i] = T0$RecordingTimestamp[temp_par_pos[temp_action_end]]
    }
  }
  
  media_time_info = data.frame(cbind(movie_start,movie_end,action_start,action_end),row.names = par_id)
  write.csv(media_time_info,paste0(media_names[media],"_media_time_info.csv"),row.names=F)
  
  T0=T0[,-3]
  T1 = T0[complete.cases(T0[,5:7]),]
  T2 <- T1[!duplicated(T1[,5:6]),]
  T2_len <- nrow(T2)
  T2 <- cbind(T2,time2moviestart = rep(0,T2_len),time2movieend = rep(0,T2_len),time2actionstart = rep(0,T2_len),time2actionend = rep(0,T2_len))
  for (i in 1:T2_len){
    T2[,c("time2moviestart","time2movieend","time2actionstart","time2actionend")][i, ] = rep(T2$RecordingTimestamp[i],4) - media_time_info[as.character(T2$RecordingName[i]),]
  }
  write.csv(T2,paste0(media_names[media],"_T2.csv"),row.names=F)
  
  rm(T0,T1)
  
  allfixation = T2
  rm(T2)
  
  allfixation_len = nrow(allfixation)
  allfixation <- cbind(allfixation,dis2target = rep(NA,allfixation_len),dis2nontarget = rep(NA,allfixation_len),dis2face = rep(NA,allfixation_len),cosine = rep(NA,allfixation_len))
  
  for (i in 1:allfixation_len){
    allfixation$dis2target[i] = sqrt((allfixation$FixationPointX..MCSpx.[i] - center_target[media,1])^2+(allfixation$FixationPointY..MCSpx.[i] - center_target[media,2])^2)
    allfixation$dis2nontarget[i] = sqrt((allfixation$FixationPointX..MCSpx.[i] - center_nontarget[media,1])^2+(allfixation$FixationPointY..MCSpx.[i] - center_nontarget[media,2])^2)
    allfixation$dis2face[i] = sqrt((allfixation$FixationPointX..MCSpx.[i] - center_face[media,1])^2+(allfixation$FixationPointY..MCSpx.[i] - center_face[media,2])^2)
  }
  
  ##To calculate the angle between the vector of each two subsequent (in order) fixations and the vector of the face to target.
  st_vector = (center_target[media,] - center_face[media,])[,1:2]
  for (i in 1:(allfixation_len-1)){
    if (allfixation$RecordingName[i+1] == allfixation$RecordingName[i]){
      temp_vector = allfixation[i+1,c("FixationPointX..MCSpx.","FixationPointY..MCSpx.")] - allfixation[i,c("FixationPointX..MCSpx.","FixationPointY..MCSpx.")]
      allfixation$cosine[i] = sum(st_vector*temp_vector)/sqrt(sum(st_vector^2)*sum(temp_vector^2))
    }
  }
  ##To generate the file containing all fixation information.
  write.csv(allfixation,paste0(media_names[media],"_allfixation.csv"),row.names=F)
}


##########(2).RJA screening##########
##To set 1.2 times diameter of the AOI (face and target).
d_face_times = 1.2
d_target_times = 1.2

for (media in 1:2){
  d_face <- d_face_times * center_face[media,3]
  d_target <- d_target_times * center_target[media,3]
  file_name <- paste0(media_names[media],"_allfixation.csv")
  fixation <- read.csv(file_name,header=T)
  fixation_len <- nrow(fixation)
  fixation <- cbind(fixation,cfstart = rep(0,fixation_len),cfjudge1 = rep(0,fixation_len),cfjudge2 = rep(0,fixation_len),cfflag = rep(0,fixation_len))
  flag = 0
  for (i in 1:(fixation_len-1)){
    
    if (flag && fixation$dis2target[i] <= d_target){
      fixation$cfjudge1[i] = 1
      fixation$cfstart[flagn+1] = 1
      if(fixation$time2actionstart[flagn+1]>=0 && fixation$time2actionend[flagn+1]<=0 ){
        fixation$cfjudge2[i] = 1
      }
      flag = 0
    }
    
    if(fixation$RecordingName[i]==fixation$RecordingName[i+1]){
      
      if (flag && (fixation$dis2nontarget[i]<=fixation$dis2target[i] || fixation$cosine[i]<=0 ) ){
        flag = 0
      }
      
      if (fixation$dis2face[i]<=d_face && fixation$cosine[i]>0){
        flag = 1
        flagn = i
        if (i>1 && fixation$RecordingName[i]==fixation$RecordingName[i-1]){
          fixation$cfflag[i-1] = 0
        }
      }
      
      fixation$cfflag[i] = flag
      
    }
  }
  ##To generate the file including all RJA information
  write.csv(fixation,paste0(media_names[media],"_allRJA.csv"),row.names=F)
}


##########(3).Extraction of RJA in each video clip##########
par_id = data.frame(RecordingName = par_id)

for(media in 1:2){
  T = read.csv(paste0(media_names[media],"_allRJA.csv"), stringsAsFactors=FALSE)
  T2 = read.csv(paste0(media_names[media],"_T2.csv"), stringsAsFactors=FALSE)
  RJA_num = rep(0, nrow(par_id))
  for(id in 1:nrow(par_id)){
    RJA_num[id] = length(which(par_id$RecordingName[id] == T$RecordingName & T$cfjudge2))
  }

  par_id[[paste0(media_names[media],'_num')]] = RJA_num

  RJA_num = data.frame(RecordingName = par_id$RecordingName, RJA_num = RJA_num)

  write.csv(RJA_num,paste0(media_names[media],"_RJA_num.csv"),row.names = F)
}
