# Supplementary material for: RJAfinder: An automated tool for quantification of responding to joint attention behaviors in autism spectrum disorder using eye tracking data
Source: Front Neurosci. 2022 Nov 17;16:915464. doi: 10.3389/fnins.2022.915464 (PMC9714660; doi:10.3389/fnins.2022.915464)
Supplement: Supplementary file 1 [file Data_Sheet_1.zip › Supplementary material 3-Participant characteristics and RJA events identified by RJAfinder.XLSX]

## Sheet: ASD
id	age	gender	ADIR_A	ADIR_B	ADIR_C	ADIR_D	ADIR_bcommt	ADOS_A	ADOS_B	ADOS_C	ADOS_D	ADOS_module	srs_awareness_t	srs_cognition_t	srs_communication_t	srs_motivation_t	srs_aumannerisms_t	srs_sum_t	fulp_samplingrate	full_samplingrate	frul_samplingrate	frdp_samplingrate	flup_samplingrate	fldl_samplingrate	murp_samplingrate	murl_samplingrate	mrup_samplingrate	mrdl_samplingrate	mlul_samplingrate	mldp_samplingrate	samplingrate_mov_ave	full_ja_num	frul_ja_num	fldl_ja_num	murl_ja_num	mrdl_ja_num	mlul_ja_num	fulp_ja_num	frdp_ja_num	flup_ja_num	murp_ja_num	mrup_ja_num	mldp_ja_num
AU028203	6.72222	0	24	20	5	4	1	7	9	1	5	1	59	72	62	68	49	64	0.579787	0.943928	0.732982	0.811268	0.959478	0.970412	0.932115	0.673581	0.939311	0.938734	0.555377	0.547747	0.798727	0	1	0	2	0	1	1	1	2	1	0	0
AU033003	6.13611	0	23	20	6	3	1	4	5	0	1	2	88	92	93	90	85	96	0.864118	0.829426	0.96898	0.902916	0.699907	0.95054	0.865636	0.896278	0.926849	0.995365	0.964973	0.928266	0.899438	0	1	1	1	1	0	1	1	1	1	1	1
AU034303	5.20556	0	20	14	3	5	0	8	11	4	2	1	88	74	70	68	62	75	0.536654	0.561534	0.940651	0.762392	0.332091	0.893541	0.999738	0.946234	0.886885	0.814783	0.825456	0.843633	0.778633	0	0	2	0	0	0	1	0	0	0	0	0
AU049603	5.41111	0	21	19	5	5	1	2	5	3	4	1	88	94	94	80	110	100	0.767338	0.570723	0.919662	0.851795	0.933844	0.767463	0.404427	0.864181	0.958265	0.865139	0.584492	0.835565	0.776908	0	0	0	1	0	1	2	1	0	0	1	1
AU050203	6.19722	0	17	15	7	3	1	2	6	1	1	2	75	74	74	78	65	76	0.996085	0.9627	0.980485	1	1	0.967404	0.993496	1	1	0.966589	0.986342	0.987746	0.986737	1	2	1	1	1	0	1	0	0	1	0	0
AU051203	5.48889	0	18	15	6	4	1	6	9	1	2	2	62	72	81	59	65	73	0.657231	0.582921	0.893651	0.629698	0.799954	0.728007	0.764966	0.431608	0.663746	0.903757	0.66058	0.805229	0.710112	0	0	0	0	0	0	0	1	1	0	1	1
AU053003	5.36667	0	8	14	0	4	1	6	10	1	2	2	62	45	41	40	42	43	0.821948	0.814975	0.891419	0.90438	0.756625	0.738038	0.931061	0.802997	0.952577	0.364951	0.902622	0.864807	0.8122	0	0	1	1	0	1	1	1	0	0	0	1
AU053403	5.47222	0	24	21	3	5	1	7	12	0	4	1	88	74	79	68	55	76	0.951288	1	0.672359	0.985759	0.886067	1	0.98092	0.782597	0.392662	0.987002	0.990038	0.830037	0.871561	1	1	0	1	2	1	1	0	0	1	0	0
AU070303	6.82222	0	9	11	2	4	1	3	7	1	1	3	72	68	65	63	60	67	0.945908	0.92628	0.936311	0.95746	0.898746	0.884179	0.943259	0.938282	0.938082	0.935764	0.923779	0.978552	0.933883	1	0	1	1	0	1	0	0	2	2	1	0
AU072503	6.05833	0	18	13	5	3	1	4	7	1	5	2	68	85	75	90	74	83	0.985939	0.94719	0.641499	0.958256	0.954334	0.941229	0.987193	0.838621	0.981684	0.960231	0.798495	0.420912	0.867965	0	1	0	2	0	0	2	0	0	2	1	0
AU073803	5.55278	0	18	18	2	4	1	7	10	1	3	2	72	74	71	68	76	76	0.951178	0.546778	0.948158	0.952498	0.962773	0.966407	0.90235	0.938831	0.975837	0.86087	0.967473	0.978564	0.912643	0	0	0	2	0	0	0	0	1	1	0	0
AU074103	5.625	0	16	18	7	3	1	3	7	1	2	1	78	83	84	82	51	81	0.85	0.735294	0.921399	0.965475	0.974766	0.925672	0.9407	1	0.958833	0.861288	0.811563	0.542933	0.873994	0	0	0	1	1	1	1	1	1	0	0	0
AU075003	5.45	0	25	21	5	4	1	5	10	3	5	1	65	81	85	82	85	86	0.957637	0.971587	1	0.96898	0.98789	0.998804	0.924322	1	0.623497	0.930564	0.998925	0.983637	0.945487	0	2	0	2	0	0	1	0	0	1	0	1
AU075403	6.25	0	20	19	8	3	1	5	7	2	6	1	85	74	74	71	76	79	0.922646	0.986403	0.881871	0.945846	0.561542	0.784519	0.621212	0.82833	0.965921	0.287695	0.999464	0.999733	0.815432	0	0	0	1	0	0	1	1	0	2	1	0
AU076003	4.58611	0	21	16	3	3	1	4	8	1	5	2	77	101	99	82	85	98	1	0.983251	0.982613	1	0.958566	0.994338	0.967835	0.990993	0.997809	0.94172	0.990328	0.980676	0.982344	0	0	0	0	0	0	1	0	0	1	0	1
AU077203	5.14722	0	20	14	10	4	1	5	10	1	4	2	85	79	74	78	80	82	0.910056	0.79321	0.882229	0.849074	0.968953	0.925882	0.81875	0.895254	0.92994	0.883593	0.651895	0.750935	0.854981	1	0	1	0	1	0	0	1	1	2	0	0
AU078903	6.01944	0	19	15	2	5	1	7	8	4	4	1	88	92	79	70	74	85	0.964346	0.731844	0.900316	0.899876	0.88422	0.947935	0.785714	0.906165	0.433498	0.705899	0.106491	0.437666	0.725331	1	1	0	1	0	0	1	1	0	0	0	1
AU079203	4.44444	0	18	8	2	5	0						97	81	74	90	78	87	0.957375	0.956401	1	0.993206	0.982293	0.770821	0.890282	0.69376	0.973151	0.953043	0.999733	0.826635	0.916392	0	0	0	0	0	1	1	1	0	1	0	1
AU079603	6.37222	0	15	13	10	2	1	5	9	2	6	1	75	72	76	80	78	80	0.342577	0.896605	0.727153	0.893366	0.911437	0.886663	0.944531	0.565847	0.926729	0.411952	0.913312	0.891153	0.775944	0	1	0	0	0	1	0	1	0	1	1	1
AU079803	4.51389	0	20	16	11	5	1	2	5	1	2	2	65	79	69	68	65	72	0.956425	0.780359	0.880274	0.954182	0.937993	0.935744	0.925404	0.746853	0.885183	0.659896	0.897491	0.892876	0.871057	0	1	0	0	0	0	0	0	0	0	0	0
AU081703	5.56944	0	11	12	5	3	1	5	8	1	2	2	72	72	79	73	76	79	0.0605721	0.788724	0.561973	0.913942	0.913761	0.702573	0.060219	0.274494	0.524163	0.778902	0.712607	0.915286	0.600601	0	0	0	0	0	1	0	1	0	0	0	1
AU082803	5.31944	0	23	20	8	5	1	7	11	4	6	1	78	92	95	78	80	92	0.844644	0.75615	0.787711	0.907545	0.610541	0.910372	0.789005	0.758311	0.834609	0.266013	0.877814	0.840311	0.765252	0	0	0	1	0	0	1	0	0	0	1	0
AU083103	5.73056	0	19	15	6	5	1	9	11	1	6	1	62	68	77	75	74	76	0.75014	0.653609	0.978158	0.94417	0.975559	0.298984	0.765658	0.884678	0.857182	0.930185	0.826273	1	0.82205	1	0	0	0	0	1	0	1	1	1	0	1
AU083203	6.66667	0	15	18	4	3	1	7	8	1	4	2	78	70	62	73	74	73	0.932903	0.776129	1	0.900186	0.683442	1	0.984383	0.996998	0.579278	0.533082	0.248118	0.410064	0.753715	0	0	0	0	0	0	1	1	2	1	0	1
AU084603	4.38889	0	21	19	8	5	1	5	9	1	2	1	94	96	89	92	85	97	0.842841	0.893986	0.880148	0.868534	0.863552	0.962022	0.892988	0.685084	0.862069	0.921098	0.883378	0.830108	0.865484	0	0	0	0	0	0	1	1	0	1	0	0
AU086503	6.51944	0	16	16	4	5	1						75	72	69	63	67	72	0.673864	0.70327	0.823576	0.847531	0.90888	0.948235	0.828646	0.470267	0.606557	0.536353	0.915195	0.393713	0.721341	0	0	0	1	0	0	0	1	1	1	0	0
AU087703	4.96389	0	20	13	6	5	1	9	10	4	3	1	81	94	84	73	85	89	0.82249	0.917079	0.74643	0.503988	0.639805	0.837822	0.8577	0.547165	0.794682	0.655402	0.304604	0.776944	0.700343	0	1	0	0	0	0	0	1	1	0	1	0
AU088003	5.05833	0	23	18	2	3	1	2	5	1	3	1	72	83	81	94	71	86	0.99581	0.997529	1	1	0.96402	0.990143	0.987773	0.999453	0.987102	0.969494	0.964286	0.971512	0.985594	1	2	0	1	1	2	1	1	0	1	1	1
AU088103	5.69722	1	22	18	5	3	1	3	7	1	3	2	73	86	99	80	88	94	0.942458	1	0.988947	0.880347	0.874419	0.977491	1	0.972906	0.987991	0.850751	0.98174	1	0.954754	1	1	0	0	0	0	1	1	1	1	1	2
AU089503	5.34444	1	17	5	5	5	0	4	5	1	0	1	70	77	77	67	79	78	0.843049	0.914241	0.919841	0.923362	0.939655	0.940912	0.951672	0.900109	0.928181	0.915988	0.872995	0.964955	0.917913	0	2	1	1	0	1	2	0	2	0	0	0
AU090803	5.50556	1	22	17	2	5	1	5	11	3	1	1	88	84	87	80	73	88	0.686346	0.305642	0.689673	0.775403	0.466031	0.909173	0.663351	0.657478	0.827387	0.78845	0.733119	0.75923	0.68844	0	0	1	2	0	0	0	1	0	0	0	1
AU091503	4.85278	0	14	15	5	3	1	6	10	1	3	1	85	92	77	73	62	82	0.141615	0.92835	0.418905	0.745815	0.939711	0.521072	0.742306	0.750684	0.950986	0.759665	0.918356	0.929336	0.7289	0	0	0	1	0	0	0	2	0	1	0	1
AU093203	4.48611	0	14	18	7	3	1	4	5	0	2	2	88	83	93	78	60	87	0.997476	0.611351	0.958619	0.920841	0.831552	0.859328	0.967935	0.410578	0.636859	0.739884	0.850562	0.760846	0.795486	0	0	0	0	0	0	0	0	0	0	0	1
AU094503	6.06111	0	17	16	10	5	1	5	12	1	4	1	62	72	70	75	74	74	0.962269	0.919086	0.974142	0.959618	0.924151	0.98562	0.99137	0.797925	0.918082	0.90087	0.933725	0.954911	0.935147	0	0	0	0	0	0	1	0	0	1	1	1
AU094703	6.02778	0	25	13	5	5	1	5	7	2	6	1	68	74	65	59	74	70	0.880034	0.982099	0.865142	0.859211	0.939161	0.939032	0.946653	0.957762	0.873355	0.608532	0.942895	0.953501	0.895615	0	0	1	1	0	1	1	1	0	1	0	0
AU095103	6.31111	0	19	20	7	2	1						75	72	70	63	62	71	0.808791	0.93065	0.815429	0.37306	0.741756	0.638095	0.836629	0.944172	0.930099	0.863505	0.539797	0.471077	0.741088	0	0	0	2	0	0	0	1	0	0	0	0
AU095703	6.81389	0	15	17	6	5	1	6	7	1	5	2	72	65	77	90	51	75	0.942297	0.601481	0.644286	0.773846	1	0.986186	0.989068	0.966357	0.544061	0.720069	0.815013	0.793883	0.814712	0	1	0	0	0	0	0	1	1	2	0	1
AU096103	4.37222	0	29	20	3	5	1	5	8	4	4	1	75	85	80	80	55	80	0.905692	0.938776	0.858914	0.901967	0.926038	1	0.974647	0.95509	0.940678	0.975419	0.934316	0.913849	0.935449	0	0	0	0	0	1	1	0	0	1	0	0
AU096903	4.77778	1	19	17	1	5	1	5	8	0	1	2	88	84	63	70	73	77	0.999439	0.96821	1	1	0.981308	1	0.988275	0.997821	0.85882	0.998845	0.993576	0.979312	0.980467	0	1	0	0	1	1	1	0	1	0	0	0
AU097603	4.71944	0	13	13	4	2	1	7	9	1	2	2	72	81	75	85	69	80	0.989939	0.968983	0.972368	0.878487	0.976457	0.999099	0.973904	0.921918	0.953699	0.938876	0.951794	0.939926	0.955454	0	1	0	0	0	0	1	0	0	0	1	1
AU098103	5.2	0	24	20	2	4	1	6	9	0	2	1	85	81	81	78	83	86	0.948826	0.920272	0.933738	0.920581	0.928936	0.946535	1	0.964423	0.880393	0.942766	0.783262	0.784261	0.912833	0	0	0	0	0	0	1	1	0	1	0	1
AU098203	6.00833	0	14	19	3	3	1						72	85	76	70	60	77	0.719328	0.761639	0.851793	0.664706	0.537978	0.663296	0.790795	0.77392	0.379169	0.528439	0.360844	0.552195	0.632008	0	1	0	0	0	0	0	1	0	0	1	0
AU098303	6.76389	0	27	23	10	4	1	6	9	4	5	1	88	85	88	85	78	90	0.621085	0.887137	0.412262	0.203453	0.887494	0.783154	1	0.940022	0.833973	0.494767	0.551475	0.474064	0.674074	1	0	0	0	1	0	0	0	0	1	1	0
AU098803	6.34167	0	27	14	3	3	1	6	11	3	2	1	85	88	88	99	76	93	0.723625	0.632216	0.419168	0.354039	0.585967	0.220096	0.97547	0.290279	0.963468	0.933005	0.8752	0.76137	0.644492	0	0	0	0	0	0	1	0	0	0	0	0
AU099103	6.01389	0	25	20	2	3	1	4	6	1	1	2	78	70	79	66	69	76	0.952354	0.97349	0.914731	0.965453	0.967749	0.961031	0.966266	0.936164	0.675728	0.907986	0.808271	0.791778	0.90175	2	1	0	1	0	1	1	2	1	1	1	1
AU099403	4.90556	0	26	15	8	2	1	4	9	1	3	2	88	79	81	75	65	82	0.982594	0.885043	0.978353	0.86611	0.636999	0.852818	0.773816	0.629032	0.82567	0.911935	0.825456	0.92029	0.840676	2	0	0	0	1	2	1	1	0	0	0	0
AU099503	6.67778	0	18	18	7	4	1	7	11	3	4	1	81	81	94	87	99	96	0.896697	0.542336	0.648207	0.879926	0.189808	0.98038	0.984848	0.689004	0.825575	0.158459	0.725954	0.585783	0.675581	0	0	0	0	0	0	1	1	0	2	1	1
AU099703	5.38056	0	14	19	0	5	1	4	6	0	1	2	55	63	56	54	49	56	0.968873	0.913366	1	0.997526	0.979021	0.653025	0.834553	1	0.979178	0.91522	0.969551	0.953912	0.930352	0	0	0	1	0	1	1	1	0	1	1	1
AU099803	5.79722	0	18	18	3	4	1	3	3	1	2	2	65	74	55	66	49	62	0.917595	0.94417	0.917455	0.664101	0.886438	0.886323	0.8482	0.907276	0.94978	0.478361	0.888978	0.872664	0.846778	0	1	1	1	0	1	0	0	1	1	1	1
AU100003	4.88333	0	20	8	3	3	1	5	8	1	2	2	68	68	70	68	65	71	0.93589	0.391574	0.86092	0.958874	0.927974	0.966846	0.936557	0.93798	0.882353	0.909328	0.965434	0.817041	0.874231	0	1	1	1	0	0	1	2	0	1	1	1
AU100503	5.06667	0	16	13	2	5	1	4	6	1	2	1	59	56	61	47	44	55	0.733744	0.843983	0.970464	0.992005	0.972171	0.977421	0.806149	0.974247	0.950708	0.959954	0.839305	0.955371	0.914627	1	0	1	1	0	0	1	0	0	0	1	0
AU100603	5.71389	1	17	18	5	1	1	7	9	1	2	2	84	101	90	58	76	88	0.834267	0.958153	0.709211	0.182882	0.944704	0.97988	0.99116	0.492366	0.719024	0.871877	0.650402	0.520577	0.737875	0	1	2	0	0	1	0	0	1	2	1	0
AU100903	6.34167	0	24	19	4	5	1	7	8	1	2	1	65	88	86	87	85	89	0.881925	0.787879	0.852476	0.595561	0.884544	0.926829	0.825065	0.817266	0.854019	0.726481	0.807032	0.825214	0.815358	0	0	0	1	0	0	0	1	0	0	0	0
AU101103	5.91944	0	18	19	2	5	1	5	9	0	1	2	65	72	61	56	49	62	0.998048	0.952883	0.982058	0.923839	0.885082	0.960755	0.983559	0.922301	0.831519	0.257831	0.965647	0.936495	0.883335	1	1	0	0	0	0	0	1	0	1	0	0
AU101303	4.14722	0	25	20	5	5	1						75	65	75	70	80	77	0.930207	0.811152	0.219968	0.924784	0.880798	0.232955	0.904289	0.888011	0.9645	0.930644	0.902576	0.846627	0.786376	1	0	0	1	0	2	1	0	1	1	1	0
AU102003	5.94167	0	25	16	6	5	1	4	7	1	3	2	88	101	105	109	92	108	0.900559	0.915995	0.0906463	0.748148	0.246397	0.641396	0.715885	0.658224	1	0.282872	0.874465	0.9856	0.671682	0	0	0	0	0	0	0	1	0	1	0	0
AU102103	5.94722	0	18	17	6	3	1	3	4	3	3	1	78	83	81	59	55	76	0.474467	0.906444	0.508166	0.895046	0.874709	0.962611	0.868848	0.917943	0.870694	0.788773	0.573001	0.289192	0.744158	1	0	1	1	0	1	0	2	1	1	0	0
AU102303	4.75833	0	21	14	5	4	0						77	74	63	72	46	69	0.972768	0.961801	0.986814	0.967472	0.975581	0.969406	0.979613	0.968699	0.968254	0.934006	0.975897	0.998127	0.971537	0	1	0	0	0	0	1	1	0	1	1	1
AU102503	6.68056	0	26	23	3	3	1	6	10	1	5	2	72	79	79	80	80	83	0.953657	0.74042	0.473934	0.526006	0.489317	0.915015	0.880094	0.952381	0.416028	0.502601	0.743824	0.867773	0.705088	0	0	1	0	0	0	1	1	0	1	0	1
AU102603	6.64167	0	21	16	7	5	1	2	6	0	1	2	65	65	77	63	62	71	0.902793	0.510796	0.935068	0.944444	0.954503	0.932738	0.945545	0.965027	0.903394	0.937319	0.925241	0.92205	0.898243	0	1	1	1	0	1	1	0	0	1	0	1
AU102703	5.70556	0	16	11	5	5	1	4	8	0	2	2	65	59	50	59	44	54	0.976764	0.994427	0.809134	0.701787	0.908625	0.971823	0.894351	0.769042	0.87863	0.969311	0.954594	0.735216	0.880309	2	1	0	0	0	0	1	0	1	0	2	1
AU102803	5.73611	0	17	17	4	5	1	3	6	2	5	1	81	83	80	73	67	81	0.960482	0.962802	0.929811	0.845511	0.897537	0.905858	0.899895	0.918212	0.965536	0.901217	0.873594	0.714018	0.897873	0	0	0	2	0	0	0	2	1	1	1	0
AU102903	5.05	0	10	9	7	5	1	3	8	0	1	2	55	65	58	56	53	59	0.948854	0.865967	0.866895	0.698702	0.932263	0.923561	0.91793	0.80742	0.887671	0.386482	0.923324	0.836373	0.832953	0	0	0	0	0	1	0	0	0	1	0	1
AU103303	4.76389	0	17	17	8	4	1	5	12	2	2	1	81	74	85	75	71	83	0.11934	0.929277	0.457436	0.828686	0.955307	0.738636	0.922315	0.45457	0.395457	0.921694	0.613102	0.889215	0.68542	2	0	0	0	1	0	0	1	1	0	0	0
AU103503	4.475	0	13	15	8	4	1	3	6	1	1	2	52	81	70	73	60	71	0.968715	0.402033	0.882043	0.935953	0.922683	1	1	0.991238	0.659615	0.655292	0.925857	0.963749	0.858931	0	1	0	1	0	2	1	0	0	1	1	0
AU103803	5.70278	0	21	19	8	4	1	4	9	1	4	1	85	72	65	70	51	70	0.481306	0.283054	0.942125	0.985785	0.741988	0.709058	0.571354	0.684842	0.426656	0.928199	0.976408	0.925946	0.721393	1	0	0	1	1	1	1	0	0	1	0	0
AU103903	5.27778	0	15	16	10	3	1	5	8	1	2	2	65	68	66	68	60	68	0.890476	0.918159	0.967282	1	0.682751	0.931981	0.910303	0.917396	0.876297	0.858834	0.848875	0.869867	0.889352	0	0	0	0	1	0	1	1	0	0	0	1
AU104003	5.88611	0	20	18	8	5	1	8	11	1	2	2	78	74	80	78	69	80	1	0.690315	1	0.833231	0.951305	0.941053	0.29646	0.197102	0.439352	0.791618	0.868294	0.964133	0.747739	0	0	0	0	0	0	1	0	1	0	0	1
AU104103	5.66667	0	14	12	7	4	1	4	11	2	4	3	55	59	64	59	62	62	0.917462	1	1	0.956308	0.974628	0.967645	0.976623	0.968614	0.910538	0.990725	0.992781	0.948525	0.966987	0	0	0	1	1	0	1	0	0	1	0	0
AU104203	5.54444	0	24	22	5	3	1						85	94	85	87	67	89	0.79732	0.498764	0.804428	0.853629	0.64136	0.583333	0.725157	0.762754	0.703074	0.577681	0.664516	0.731467	0.69529	0	0	0	1	0	0	0	1	0	1	0	0
AU104303	4.59722	1	26	16	9	5	1	6	9	4	3	1	95	91	93	92	79	97	0.795008	0.88483	0.975488	0.891492	0.958391	0.724386	0.847724	0.900982	0.853552	0.896572	0.886595	0.910933	0.877163	1	1	0	1	0	0	0	1	0	2	0	1
AU104903	4.50278	0	21	19	8	5	1	5	8	2	2	1	59	76	66	66	51	66	0.526316	0.830352	0.949631	0.351726	0.708547	0.8747	0.641066	0.475055	0.383315	0.957201	0.578526	0.254803	0.627603	0	1	0	0	0	0	0	0	0	1	0	0
AU105103	5.50833	0	27	19	4	5	1	4	10	4	2	1	78	88	67	75	65	77	0.672443	0.821627	0.928534	0.946373	0.872439	0.783483	0.616109	0.628009	0	0.94467	0.876201	0.840203	0.744174	0	0	1	0	0	0	0	0	0	0	0	1
AU105503	4.71111	0	10	9	10	3	1	5	8	0	4	2	65	72	66	63	53	66	0.858982	0.94719	0.919346	0.942118	0.947528	0.473558	0.735938	0.836968	0.941886	0.930104	0.789092	0.866685	0.849116	1	1	0	1	0	0	0	1	0	0	0	0
AU105603	6.41111	0	29	18	5	5	1	5	10	3	6	1	68	74	74	90	85	82	0.824173	0.860888	0.572708	0.955219	0.793144	0.903962	0.879175	0.836155	0.910165	0.86684	0.694652	0.88877	0.832154	0	0	0	1	0	0	0	0	0	0	0	0
AU105703	5.34444	0	12	12	8	1	1	2	9	1	5	3	55	61	52	63	49	56	0.975897	0.922862	0.941768	0.941904	0.905638	0.881295	0.959896	0.920895	0.893073	0.938586	0.904135	0.833333	0.918274	1	0	0	0	0	1	1	1	0	1	1	1
AU106203	4.28889	1	25	20	6	4	1	7	10	4	1	1	88	91	80	80	70	87	0.93981	0.998766	0.862441	1	0.967194	0.838613	0.817448	0.732387	0.948361	0.950116	0.93525	0.910791	0.908431	1	0	0	0	0	0	0	0	1	0	0	1
AU106303	4.93889	0	19	16	4	2	1						85	72	77	75	60	77	0.993013	0.963317	0.976793	0.997846	0.562063	0.997031	1	0.930997	0.514223	0.941773	0.997864	0.844385	0.893275	1	1	1	0	1	0	1	0	1	1	1	0
AU106403	5.06389	1	26	20	6	3	1	6	11	2	4	1	88	96	100	97	70	99	0.904136	0.942893	0.944415	0.891331	0.895338	0.935003	0.95599	0.919408	0.87897	0.873341	0.934295	0.923674	0.916566	0	0	0	0	0	0	0	0	0	0	0	0
AU106503	4.79167	0	22	15	6	5	1	8	13	2	6	2	72	63	55	66	55	62	0.954774	0.968711	0.883482	0.752469	0.801672	0.97282	0.977047	1	0.800439	0.96748	0.922026	0.953863	0.912899	1	1	0	1	0	1	2	1	0	1	1	1
AU106703	6.41944	0	28	22	9	5	1	9	9	1	4	2	81	81	77	73	62	79	0.940536	0.641888	0.726937	0.781231	0.950302	0.660885	0.979427	0.854451	0.839716	0.934226	0.52803	0.982823	0.818371	0	1	0	0	0	0	2	0	0	0	1	0
AU107003	6.44444	0	18	21	1	2	1	2	6	0	3	3	59	68	61	56	55	62	0.973154	0.894688	0.98	0.894266	0.948951	0.859197	0.925877	0.670126	0.899288	0.623113	0.867899	0.945931	0.873541	1	0	0	0	0	0	1	2	1	1	1	1
AU107103	4.12778	0	22	14	6	3	1	6	13	1	5	2	88	76	85	70	58	80	0.997753	0.979864	0.99709	0.928264	0.92322	0.947416	0.986147	0.940307	0.994247	0.99681	0.989834	0.953083	0.969503	2	0	0	1	0	0	0	0	1	1	0	0
AU107403	6.38056	0	15	18	5	3	1						65	63	74	73	69	73	0.998883	1	0.972032	0.996296	0.969655	0.984675	0.998957	0.987445	1	0.984311	0.921858	0.954909	0.980752	1	1	2	0	0	0	1	2	1	1	1	0
AU107503	5.15556	0	24	15	3	4	1						75	65	58	61	49	62	0.932757	0.803218	0.925594	0.983374	0.865054	0.888856	0.950627	0.855501	0.884384	0.928281	0.96232	0.804231	0.898683	0	1	0	0	1	1	0	1	0	1	2	1
AU108003	6.34444	0	13	18	9	3	1	4	10	2	6	2	62	79	72	63	49	69	0.923358	0.670717	0.939587	0.686389	0.907031	0.685417	0.772751	0.919022	0.895259	0.835377	0.930886	0.876259	0.836837	0	0	0	1	0	0	1	0	0	1	1	1
AU114603	4.40556	0	12	5	0	4	0						75	81	72	82	49	75	1	0.885281	0.97127	1	0.554474	0.0537956	1	0.962316	0.97146	0.274855	0.835558	0.386873	0.741324	2	0	0	1	0	0	1	1	0	1	0	1
AU114703	5.16667	0	16	14	7	5	1						88	63	91	70	67	82	0.822166	1	0.819884	0.992875	0.741179	0.930497	0.809399	0.811305	0.923394	0.978926	0.981263	0.963617	0.897876	1	1	0	0	0	0	1	1	1	1	1	0
AU115003	5.50278	1	21	9	2	3	0						88	69	87	77	61	82	1	0.923315	1	0.998767	0.959591	1	1	1	0.997805	0.998552	0.743056	0.637876	0.938247	0	0	1	2	0	0	1	1	2	2	1	0
AU115403	4.625	0	13	15	2	4	1						62	56	61	66	62	63	0.916573	0.989467	0.589135	0.691857	0.42055	0.937276	0.910518	0.946242	0.798246	0.903468	0.963695	0.862253	0.82744	0	0	1	0	1	0	0	0	0	1	0	0
AU115903	5.13611	0	23	14	4	5	0						91	76	80	66	62	79	0.964186	0.92341	0.740369	0.786687	0.936482	0.898143	0.934286	0.909365	0.916348	0.892588	0.894554	0.950374	0.895566	0	0	0	0	0	0	1	0	0	0	0	0
AU116003	6.09167	0	14	12	2	2	1						75	76	52	49	42	58	0.960828	0.623305	0.992876	0.941538	0.198646	0.982036	0.964491	0.985197	0.976164	0.745512	0.840494	1	0.850924	0	2	1	0	0	0	1	0	1	1	0	1
AU116403	4	0	18	10	4	5	0						68	63	62	63	49	63	0.772879	0.459259	0.441456	0.642813	0.417249	0.82494	0.740615	0.625958	0.511233	0.607741	0.481769	0.762058	0.607331	0	0	0	2	0	0	0	1	0	0	0	0
AU116703	5.59444	1	23	11	5	4	0						63	69	74	53	64	68	0.453579	0.87275	0.657853	0.96206	0.909091	0.95027	0.935551	0.941128	0.898138	0.535342	0.878552	0.444177	0.786541	0	0	0	1	0	0	0	1	1	1	1	0
AU117003	4.62222	0	20	12	6	5	0						75	83	71	44	62	70	0.913542	0.373838	0.9028	0.980603	0.663256	0.973118	0.921932	0.922824	0.825232	0.587435	0.908071	0.780279	0.812744	0	0	1	0	0	0	0	0	1	2	0	1
AU117503	5.44722	0	19	12	3	5	1						59	48	52	47	53	52	0.962528	0.999379	0.963383	0.937731	0.96186	0.9997	0.970297	1	1	0.948614	0.999463	1	0.97858	0	0	0	1	0	0	0	2	0	1	1	1
AU118003	6.66944	0	13	10	7	3	1						75	70	66	59	51	66	0.900893	0.929499	1	0.88649	1	1	0.966545	0.880952	1	1	0.905311	0.961456	0.952596	0	2	0	1	1	1	1	2	2	2	2	1
AU118103	4	0	9	11	1	4	0						91	79	72	99	74	86	0.702348	0.887585	0.436019	0.86803	0.604711	0.837321	0.870225	0.634426	0.918675	0.612369	0.852705	0.891595	0.759667	0	0	1	1	0	0	1	1	0	2	0	2
AU118203	5.675	0	21	10	7	4	0						91	83	93	70	83	90	0.998327	0.872215	0.647385	0.524428	0.685488	0.843787	0.966875	0.541941	0.783562	0.323104	0.884965	0.96318	0.752938	0	0	0	0	0	1	1	0	1	1	2	0
AU118403	5.92778	0	21	13	6	5	0						85	103	99	90	103	104	0.898766	0.111421	0.406184	0.84402	0.718881	0.803475	0.478385	0.488506	0.368234	0.815988	0.635779	0.711354	0.60675	0	0	0	1	0	0	0	0	1	0	0	0
AU118703	5.39722	0	14	6	3	5	0						75	65	60	56	44	61	0.900783	0.842998	0.837019	0.812577	0.838215	0.656627	0.527372	0.640907	0.854909	0.663863	0.80273	0.891849	0.772487	0	1	1	1	0	0	0	1	1	0	0	1
AU119003	4.73056	0	26	13	7	5	0						91	81	88	87	78	90	0.99888	0.967512	0.569963	0.828598	0.664799	0.747769	0.970681	0.753425	0.96198	0.600347	0.968165	0.970824	0.833579	0	0	1	0	0	0	0	0	0	1	0	1
AU125003	5.82222	1	20	9	6	5	0						88	79	87	65	94	88	0.988268	1	0.955121	0.522953	0.19186	0.988379	0.96304	0.807232	0.989846	0.353673	0.903485	0.930319	0.799515	1	2	2	1	0	1	1	1	1	1	0	0
AU125403	4.89444	0	22	10	4	5	0						78	65	69	66	58	69	0.643098	0.263093	0.873551	0.781824	0.842691	0.777479	0.831939	0.913925	0.270982	0.813114	0.722192	0.732372	0.705522	0	1	0	1	0	1	0	0	1	0	0	0
AU125603	5.83889	0	14	14	5	5	1						55	54	56	66	49	57	0.996067	0.770756	0.970946	0.890673	0.870638	0.982707	0.875781	0.955435	0.319353	0.856272	0.959423	0.612387	0.83837	0	1	0	1	0	1	0	0	2	1	0	1
AU126003	6.09167	0	13	8	0	2	1						55	48	47	51	42	48	0.686974	0.832714	0.906498	0.859069	0.813023	0.983631	0.960657	0.936647	0.938014	0.745376	0.832353	0.809144	0.858675	0	2	0	1	0	1	0	0	0	1	0	1
AU126203	5.10833	0	9	9	7	1	1						62	65	69	66	78	71	0.947795	0.956508	0.981756	0.547077	0.897812	0.959451	0.974567	0.942779	0.913973	0.792944	0.975335	0.869647	0.896637	1	1	0	1	0	1	1	0	1	0	1	1
AU126303	5.72222	0	14	15	2	1	1						65	68	80	73	51	72	0.786476	0.562924	0.866684	0.869888	0.920808	0.95403	0.578728	0.876567	0.832604	0.569316	0.778759	0.859851	0.788053	1	0	2	1	0	2	0	0	0	1	0	0
AU127103	5.125	0	26	13	3	5	0						55	79	70	59	55	67	0.916901	0.813701	0.782254	0.895911	0.916783	0.908108	0.912148	0.889951	0.877183	0.342807	0.934514	0.826749	0.834751	0	2	0	1	0	0	2	0	0	1	0	0
AU127403	4.86111	1	21	9	4	5	0						77	69	75	80	73	79	0.894016	0.737903	0.83254	0.847265	0.902836	0.927208	0.923782	0.76554	0.741484	0.947262	0.817401	0.719636	0.838073	0	0	0	0	0	1	2	1	3	1	0	1
AU127803	4.675	0	28	14	7	5	0						72	83	75	87	65	80	0.934514	0.214507	0.927746	0.33323	0.131113	0.988623	0.841087	0.23388	0.541279	0.72309	0.62118	0.904153	0.6162	0	0	0	0	0	0	0	0	0	0	0	0
AU128003	5.64167	0	25	19	7	5	1						75	85	79	78	74	83	0.913105	0.808025	0.926842	0.926807	0.940299	0.948255	0.940545	0.958949	0.987144	0.412377	0.806677	0.998401	0.880619	0	1	0	2	0	0	2	1	1	1	1	0
AU128403	4.23056	1	19	19	2	5	1						80	86	90	94	58	89	0.93841	0.773544	0.879228	0.933765	0.361034	0.694279	0.710897	0.738977	0.668675	0.282421	0.953887	0.242706	0.681485	0	0	1	0	0	0	1	1	0	0	0	0
AU128703	4.15556	0	13	12	3	4	1						43	54	55	44	53	51	0.569553	0.339319	0.994995	0.389026	0.924039	0.935174	0.735141	0.715104	0.764497	0.601626	0.636193	0.945845	0.712543	0	0	1	0	0	0	1	0	0	1	0	0
AU128803	4.76111	1	15	7	5	5	0						66	64	63	50	41	59	0.968557	0.976102	0.989683	0.980556	0.97366	0.973401	1	1	0.961517	0.266551	0.975642	0.979755	0.920452	0	0	0	0	0	0	2	0	0	0	0	0
AU129103	4.79722	0	16	9	5	5	0						72	63	79	56	55	69	0.957912	0.979839	0.958995	0.95219	0.999536	0.963262	1	0.998904	0.932092	0.966474	0.954229	0.980235	0.970306	0	0	1	0	0	1	1	0	0	1	0	0
AU129303	4.425	0	18	10	6	5	0						88	92	94	92	76	95	1	0.99969	0.557468	0.681761	1	0.819162	0.949817	1	0.783762	0.791909	0.41689	0.986688	0.832262	0	0	1	1	0	0	1	0	1	0	0	1
AU129403	5.33611	0	20	18	6	3	1						94	94	91	99	85	99	0.812116	0.870898	0.417368	1	0.651438	0.937126	0.996339	0.854575	0.239011	0.797329	0.993586	0.985083	0.796239	0	0	0	0	0	1	0	0	0	0	0	0
AU129503	5.49722	0	25	12	5	5	0						75	94	95	97	90	98	0.885586	0.583385	0.884595	0.961231	0.668686	0.958608	0.946958	0.535792	0.940352	0.71875	0.871974	0.77912	0.811253	0	0	1	0	0	0	0	1	0	1	0	1
AU129803	4.81389	0	9	13	1	3	1						52	68	64	66	49	62	0.887926	0.924476	0.987335	0.906384	0.858706	0.948565	0.861852	0.819172	0.902239	0.742626	0.934864	0.8438	0.884829	2	1	0	0	0	0	1	0	1	1	1	0
AU130003	5.29444	0	11	7	3	5	1						62	59	55	51	49	55	1	1	0.800945	1	0.950595	1	1	1	1	0.918462	1	0.956751	0.968896	1	0	0	0	0	0	1	1	0	1	0	0
AU130103	6.27222	0	20	16	7	5	1						62	63	58	63	58	62	0.782317	0.828554	0.710414	0.769254	0.938719	0.459928	0.810318	0.28125	0.958448	0.474854	0.376071	0.215964	0.633841	1	0	0	0	0	0	1	0	0	0	1	0
AU130203	4.41944	0	21	11	4	5	0	7	13	3	6	1	85	83	64	61	60	72	1	0.316574	0.967819	0.741975	0.999067	0.964307	0.8816	0.997826	0.849067	0.966102	0.920236	0.686702	0.857606	0	0	0	1	0	1	1	1	0	1	0	1
AU130603	4.46389	0	23	18	6	1	1						94	90	93	80	110	100	0.503631	0.865709	0.697034	1	0.825285	1	1	0.697481	0.884447	0.704889	1	1	0.848206	1	1	0	0	0	1	1	1	0	1	2	2
AU130703	4.19167	0	21	13	3	5	0						65	83	79	97	67	83	0.939989	0.956238	0.893516	0.975802	0.948759	0.944056	0.933631	0.920216	0.953994	0.889719	0.95	0.921177	0.935591	0	0	1	0	0	0	1	1	0	1	0	1
AU130803	4.99444	1	14	12	3	5	1						73	69	65	65	61	69	0.843837	0.634017	0.789947	0.878237	0.833956	0.699881	0.48547	0.748919	0.720994	0.745217	0.843432	0.898337	0.760187	0	0	1	2	0	0	0	0	1	0	0	0
AU131403	5.33889	0	25	13	4	5	0						81	81	77	75	74	82	0.944103	0.353032	0.95734	0.961864	0.730347	0.0524455	0.860526	0.965647	0.853297	0.926547	0.919346	0.247624	0.73101	0	2	0	0	0	1	0	1	1	1	1	0
AU131503	5.31667	0	25	13	5	5	0	7	7	3	1	1	81	74	74	82	58	77	0.807263	0.495968	0.726723	0.700795	0.47372	0.643409	0.754732	0.495983	0.647622	0.447735	0.550857	0.789141	0.627829	0	0	0	0	0	0	0	0	0	1	0	0
AU131703	5.01389	0	25	14	4	5	0						88	70	79	73	53	76	0.937852	0.997503	1	0.999393	0.466328	1	0.889786	0.77551	0.730557	0.882065	0.979504	0.85483	0.876111	0	0	0	0	0	0	0	1	0	0	2	1
AU131803	5.88333	0	21	14	6	5	0	8	8	4	2	1	81	94	66	82	55	78	0.489961	0.570501	0.797884	0.733374	0.77565	0.710355	0.787105	0.367209	0.904591	0.669883	0.815451	0.638743	0.688392	0	3	1	0	0	0	1	1	0	2	1	0
AU132203	5.01389	1	24	12	8	5	0	7	11	4	0	1	73	79	90	75	85	87	0.8424	0.77551	0.940095	0.625756	0.623681	0.874705	0.913567	0.933244	0.795455	0.573445	0.769708	0.864259	0.794319	0	0	0	0	0	0	0	0	0	1	0	1
AU132303	4.30833	0	25	10	8	5	0						81	81	86	80	78	87	0.915259	0.785686	0.987119	0.830357	0.910673	0.946758	0.900366	0.963448	0.696272	0.932149	0.465536	0.354034	0.807305	0	2	1	0	0	0	0	1	0	1	0	0
AU132503	5.58056	0	14	16	6	5	1						72	63	66	68	51	66	0.988726	0.672243	0.784067	0.933991	0.888812	0.999404	0.967256	0.903499	0.951886	0.808738	0.883752	0.754287	0.878055	1	1	1	0	0	1	2	1	0	2	1	1
AU132903	5.94444	0	24	16	8	4	1						72	68	80	68	69	76	0.91569	0.895031	0.907632	0.842666	0.823216	0.93381	0.916623	0.908793	0.811275	0.733661	0.875736	0.91564	0.873314	0	1	1	1	0	0	1	0	0	2	0	0
AU133403	6.03889	0	17	14	8	5	1						65	79	62	59	53	65	0.783716	0.437968	0.637395	0.786327	0.596625	0.906567	0.867135	0.822511	0.60551	0.86215	0.371192	0.667649	0.695395	0	0	2	1	0	0	1	0	0	0	0	0
AU133603	5.83333	0	24	12	6	5	0	8	10	2	1	1	97	88	80	78	76	87	0.820506	1	1	0.871217	0.979898	0.960947	0.949637	0.998915	0.781694	0.960618	0.792	0.981799	0.924769	1	0	0	1	0	1	0	0	0	1	1	1
AU133703	4.975	0	14	16	3	5	1						68	70	58	47	42	58	0.972408	0.952719	0.976744	0.95491	0.982647	0.654306	0.945252	0.935054	0.938931	0.982133	0.568255	0.896981	0.896695	0	1	0	1	0	0	1	0	0	1	1	0
AU133803	6.68889	0	14	7	1	3	0						65	79	65	78	44	68	0.847121	1	0.999736	1	0.95319	0.950588	0.999479	0.930794	1	0.989583	0.986283	0.987355	0.970344	1	0	0	2	0	1	0	1	1	2	1	1
AU134303	4.08056	0	20	13	1	5	0						81	83	72	63	42	71	0.999721	0.995998	0.981852	0.973063	0.950092	0.89824	0.935644	0.622531	1	0.850087	0.90936	0.721174	0.903147	0	0	0	0	0	1	0	1	2	1	1	1
AU134403	4.17778	0	24	13	5	5	0	10	12	4	5	1	81	81	69	63	65	74	1	0.961538	0.948698	0.970661	0.961414	0.931024	0.91858	0.91875	0.449402	0.772913	0.975649	0.91556	0.893682	0	1	1	1	0	1	0	0	0	1	0	1
AU134603	4.09167	0	17	11	2	4	1						75	70	80	61	55	73	0.959368	0.913379	0.91203	0.76095	0.78621	0.959443	0.946847	0.871872	0.882791	0.53238	0.879283	0.890353	0.857909	0	0	0	0	0	0	0	0	0	0	0	0
AU134803	4.09722	0	19	16	8	4	1						72	74	76	70	67	76	0.70838	0.695854	0.800583	0.924923	0.898474	0.562351	0.668239	0.84192	0.770879	0.841878	0.809358	0.606592	0.760786	0	0	0	1	0	0	0	0	1	1	1	1
AU206003	5.70833	1	28	15	6	5	1	9	12	1	2	1	88	77	83	75	88	87	0.97395	0.444067	0.932546	0.96055	0.833794	0.765233	0.905405	0.8716	0.556198	0.436669	0.851832	0.936642	0.78904	0	0	1	1	0	0	0	0	0	1	0	1

## Sheet: TDC
id	age	gender	srs_awareness_t	srs_cognition_t	srs_communication_t	srs_motivation_t	srs_aumannerisms_t	srs_sum_t	fulp_samplingrate	full_samplingrate	frul_samplingrate	frdp_samplingrate	flup_samplingrate	fldl_samplingrate	murp_samplingrate	murl_samplingrate	mrup_samplingrate	mrdl_samplingrate	mlul_samplingrate	mldp_samplingrate	samplingrate_mov_ave	full_ja_num	frul_ja_num	fldl_ja_num	murl_ja_num	mrdl_ja_num	mlul_ja_num	fulp_ja_num	frdp_ja_num	flup_ja_num	murp_ja_num	mrup_ja_num	mldp_ja_num
TDC0001	4.52778	0	49	50	45	44	40	44	1	0.961705	1	1	0.893439	0.971743	1	0.963155	0.941803	0.937536	0.895411	0.82436	0.949096	0	0	0	0	0	0	1	0	0	0	0	0
TDC0002	4.44167	0	46	50	47	56	49	49	1	0.873379	0.874802	0.996611	0.887935	0.946343	0.950131	0.972177	0.90335	0.86525	0.999733	0.931007	0.933393	0	0	0	1	1	2	1	1	0	1	1	0
TDC0004	4.61111	0	33	52	41	44	58	45	0.955891	1	1	1	0.882135	0.960143	0.995571	1	0.981898	0.959397	0.965915	0.987766	0.97406	0	1	1	1	1	0	1	1	1	2	1	2
TDC0005	4.52778	0	52	56	50	56	46	52	1	0.911874	0.737619	1	1	0.884868	0.938638	1	0.976674	0.881997	0.708602	0.385783	0.868838	1	0	0	0	0	0	1	1	0	1	0	0
TDC0009	4.35556	1	59	45	41	43	46	45	0.961003	0.882536	0.993909	0.982727	0.924965	0.935291	0.992428	0.92012	0.910558	0.71412	0.967777	0.983422	0.930738	1	0	1	0	0	0	1	1	0	1	1	1
TDC0010	4.27778	1	55	52	52	58	52	54	0.894516	0.99475	0.97076	0.859519	0.941725	0.931696	0.976677	0.970044	0.982834	0.940614	0.937634	0.9375	0.944856	0	1	0	0	0	0	2	1	0	1	0	1
TDC0011	4.61111	1	55	55	49	58	46	52	0.895017	0.92707	0.796727	0.986436	0.891133	0.933652	0.82232	0.899672	0.828297	0.877457	0.832086	0.959582	0.887454	0	1	0	1	0	0	0	0	1	0	0	0
TDC0012	4.02222	0	39	39	43	47	46	42	0.98434	1	1	0.956589	0.997682	1	1	0.987179	0.991812	0.95725	1	1	0.989571	0	0	1	0	1	0	0	1	0	0	0	0
TDC0014	4.27778	0	52	59	53	54	55	55	0.394972	0.923148	0.968225	0.973782	0.763573	1	0.946073	0.432351	0.903499	0.893605	0.87313	1	0.839363	1	0	1	1	0	1	0	0	0	1	0	0
TDC0015	4.69722	0	52	52	41	42	42	44	0.917923	0.794776	0.998947	0.976809	0.391112	1	1	0.969705	0.291871	0.880787	0.97559	0.6064	0.816993	0	1	1	0	0	0	2	0	0	1	0	1
TDC0016	4.78056	0	43	52	47	59	49	50	0.970787	0.982609	0.913112	0.874846	0.975326	0.994611	1	0.974535	0.977347	0.96717	0.726909	1	0.946438	0	0	0	0	0	1	1	2	1	1	1	1
TDC0023	4.02222	0	59	59	51	54	46	53	0.980348	0.965282	0.978651	0.866584	0.952703	1	0.960657	0.914161	0.929945	0.965029	0.893126	0.738794	0.928773	1	2	1	0	0	2	1	2	1	1	0	1
TDC0024	4.19167	0	49	41	45	44	53	45	0.815217	0.882171	0.839683	0.926462	0.842447	0.834733	0.804948	0.954768	0.831329	0.60272	0.915504	0.665508	0.826291	0	1	0	0	1	0	1	0	1	0	1	0
TDC0025	4.10833	0	46	50	42	54	44	46	0.959573	0.883973	0.976228	0.96679	0.966031	0.958658	0.962663	0.9503	0.973454	0.634916	0.964476	0.945953	0.928585	1	1	0	1	0	0	0	1	1	1	0	1
TDC0026	4.35556	0	36	48	39	51	51	44	0.998317	1	1	0.988279	0.967967	0.918653	0.954167	0.778778	0.980548	0.880705	0.967449	0.96331	0.949848	0	0	1	0	0	0	1	0	1	1	0	1
TDC0028	5.71111	0	43	52	46	47	44	46	0.94841	1	0.97127	0.985194	0.854958	0.79655	0.96384	0.891576	0.998903	0.816279	0.831461	0.9625	0.918412	0	0	0	0	0	1	2	1	0	1	0	1
TDC0033	5.03611	1	52	52	47	60	46	51	0.979575	0.817254	0.902048	0.880148	0.894933	0.981791	0.977119	0.940164	0.975041	0.871653	0.956253	0.997057	0.931086	2	1	1	0	0	0	0	0	0	1	2	2
TDC0035	5.03611	1	55	67	50	53	44	54	0.919832	0.855459	0.92058	0.859877	0.934662	0.958957	0.938252	0.926198	0.982759	0.973426	0.928075	0.882463	0.923378	1	0	2	1	0	0	1	1	0	1	1	1
TDC0036	4.86667	1	48	52	41	43	52	46	0.97623	0.734568	0.972632	0.992906	0	0.982934	0.99191	0.940936	0.49011	0.0975539	0.876137	0.978866	0.752899	1	2	1	0	0	0	0	1	0	1	0	0
TDC0038	5.29167	1	48	52	44	43	44	45	0.856145	0.832404	0.959737	0.993239	0.795086	0.979415	0.955898	0.910753	0.875273	0.922093	0.859626	0.38726	0.860577	1	0	0	2	0	1	3	1	2	1	0	0
TDC0041	5.71111	0	55	48	45	51	44	47	0.926019	0.676799	0.967546	0.998762	0.275244	0.86897	0.874804	0.937397	0.909863	0.0982091	0.91738	0.665238	0.759686	1	0	2	0	0	0	2	1	0	2	0	1
TDC0042	5.45556	0	55	48	55	54	62	55	0.928732	0.947724	0.946786	0.949662	0.695955	0.939222	0.973931	0.965319	0.955641	0.508135	0.921249	0.938133	0.889208	1	1	0	1	0	1	0	0	1	1	0	0
TDC0044	5.12222	0	46	36	41	42	46	41	0.766592	0.934487	1	0.909568	0.997916	1	0.99948	1	0.966904	0.522319	0.990642	0.992271	0.923348	1	1	1	0	0	0	1	0	0	1	0	0
TDC0045	5.12222	0	33	41	38	47	44	39	1	0.968303	1	1	0.979322	0.930911	1	1	0.861597	0.9786	0.955496	0.898188	0.964368	0	0	2	0	0	0	1	0	0	0	0	0
TDC0046	5.29167	1	63	64	47	55	52	56	0.879281	0.893432	0.924474	0.916255	0.92215	0.933294	0.926417	0.90654	0.925631	0.881655	0.894807	0.907032	0.909247	0	1	1	0	1	1	1	1	1	1	1	1
TDC0047	4.86667	1	45	38	44	38	41	40	0.937186	0.471261	0.64297	0.720715	0.502784	0.951796	0.86651	0.844837	0.0969332	0.625	0.584447	0.580276	0.65206	0	0	0	1	1	1	1	1	0	2	0	0
TDC0048	4.95278	1	41	50	44	50	46	46	0.933146	0.870062	0.945469	0.963933	0.886448	0.985057	0.955713	0.962022	0.982986	0.966107	0.92838	0.998135	0.948121	0	0	0	1	0	0	2	0	1	1	0	1
TDC0049	5.03611	1	48	47	58	67	46	55	1	0.657241	1	1	0.983728	0.916667	0.976999	0.968852	1	1	1	1	0.958624	0	0	0	1	0	0	1	0	0	2	0	1
TDC0050	5.36944	1	55	57	52	58	49	55	0.924285	0.937965	0.981227	0.941158	0.939479	0.977924	0.951149	0.950815	0.945783	0.842807	0.95435	0.864656	0.9343	1	1	0	3	0	0	2	0	1	2	0	0
TDC0053	5.79722	0	59	54	50	47	46	51	0.998878	0.924074	0.962777	0.986769	0.935469	0.956742	1	0.998369	0.97515	0.933141	0.978575	0.977636	0.968965	1	0	1	0	1	1	2	1	2	2	0	1
TDC0054	5.62778	0	62	54	50	59	67	58	0.994391	0.887515	0.95409	0.795469	0.707169	0.976675	0.979958	0.9608	0.968015	0.511285	0.938172	0.938573	0.884343	0	0	0	0	0	1	2	1	0	2	1	1
TDC0056	4.86944	1	45	45	44	43	49	44	0.943386	0.969174	0.964737	0.970043	0.948188	0.901679	0.942218	0.942266	0.977223	0.94058	0.944385	0.982676	0.952213	0	0	0	0	0	1	1	0	0	1	0	1
TDC0058	5.125	1	63	42	52	45	49	50	1	0.934877	0.970449	0.972823	0.830149	0.998802	1	0.97397	0.984118	0.968314	0.977407	0.949814	0.963393	0	0	1	1	0	1	1	0	0	2	0	1
TDC0059	5.13056	1	38	45	47	58	46	47	0.936659	0.910814	0.904497	0.893977	0.629423	0.941597	0.985348	0.876563	0.946124	0.768158	0.930183	0.899733	0.885256	1	0	2	0	0	2	2	2	1	2	1	1
TDC0060	4.86944	1	63	47	47	53	44	50	1	0.870978	1	1	1	1	0.983307	0.986081	0.868349	0.975159	0.742619	0.769824	0.933026	0	0	0	0	0	1	1	0	0	1	1	1
TDC0061	5.125	1	63	50	53	50	41	51	0.971397	0.305813	0.951032	0.980296	0.940863	0.99403	1	0.873707	0.970637	0.793605	0.686096	0.989072	0.871379	0	1	1	0	0	1	0	1	1	2	1	1
TDC0065	5.29444	1	48	38	43	65	52	48	0.982113	0.967412	0.966263	1	0.917015	0.953181	0.973863	0.981441	0.954695	0.96655	0.882022	0.94703	0.957632	1	2	1	0	1	0	2	1	0	1	1	0
TDC0066	5.37222	0	59	63	53	54	55	57	0.905466	0.852413	0.78102	0.928834	0.87338	0.943087	0.978818	0.936577	0.962445	0.953757	0.885913	0.963826	0.913795	0	0	0	0	0	0	0	0	1	0	1	1
TDC0069	5.125	0	46	48	45	54	40	45	1	0.947303	0.967895	0.961633	0.972866	0.986866	0.925299	1	0.968869	0.96476	0.974359	1	0.972488	0	1	1	0	1	1	1	1	0	1	0	0
TDC0070	4.86944	1	55	57	49	58	46	53	1	1	1	1	0.985158	1	0.957336	1	1	1	1	0.995452	0.994829	1	1	0	1	2	1	1	2	2	1	2	1
TDC0071	5.45833	0	62	65	52	54	58	58	0.88498	0.891251	0	0.517231	0.513017	1	0.755614	0.622605	0.918167	0.952616	0.146079	0.915331	0.676408	0	0	1	0	1	0	1	0	0	1	0	2
TDC0072	5.29444	0	39	36	43	37	40	38	0.905549	1	1	0.964198	0.896432	1	0.963574	0.982231	1	0.961561	1	0.94033	0.967823	0	2	1	2	0	0	2	1	1	1	0	0
TDC0073	5.20833	0	49	43	56	54	69	55	0.96691	0.381158	1	0.782595	0.798883	0.857612	0.994001	0.890377	0.954371	0.957706	0.892036	0.899413	0.864588	0	0	1	0	0	0	0	1	0	3	1	0
TDC0074	5.71389	0	65	54	56	61	46	57	0.963903	0.960494	0.897733	0.927518	0.933735	0.964562	0.997382	0.951507	1	0.998839	0.981521	0.974653	0.962654	2	0	0	1	0	1	1	1	0	1	1	2
TDC0075	5.54444	0	46	45	41	49	46	44	0.998599	0.957996	0.987044	0.975896	0.96988	0.99672	1	0.949864	0.892623	0.960511	1	0.96875	0.97149	1	1	0	0	0	0	1	2	1	0	0	0
TDC0077	5.20833	0	39	39	39	42	44	39	0.982951	0.913515	0.95287	0.980923	0.739332	0.993106	0.980428	1	0.987123	0.720069	1	0.72136	0.914306	1	0	1	0	0	0	2	1	0	0	0	0
TDC0078	5.37222	0	59	50	46	54	42	49	0.989927	1	0.988439	0.985185	0.93692	1	0.962161	1	0.984101	0.972575	0.97197	0.977612	0.980741	1	2	1	0	0	0	1	2	1	1	0	2
TDC0083	5.20833	0	62	69	52	47	55	55	0.898372	0.835506	0.853684	0.890982	0.932294	0.7811	0.906904	0.862568	0.912664	0.967265	0.701285	0.728412	0.85592	0	0	0	0	1	0	1	0	1	1	1	0
TDC0084	5.03889	0	43	45	43	47	40	42	0.964567	0.991321	0.965399	0.704574	0.847765	0.928486	0.980618	0.689004	0.866539	0.681739	0.849973	0.853665	0.860304	0	1	0	2	0	1	1	0	0	2	0	1
TDC0085	5.20833	0	43	45	42	49	46	44	0.917178	1	0.975198	1	0.817928	0.933552	0.982013	0.823401	0.971796	0.969021	0.955204	0.964038	0.942444	1	0	1	0	0	0	1	0	1	0	0	0
TDC0089	5.29444	1	63	52	50	55	55	55	0.941374	0.967203	0.964889	0.862546	0.971462	0.854877	0.848326	0.980874	0.879235	0.929029	0.949919	0.873665	0.918617	0	1	0	1	0	0	1	1	0	0	2	1
TDC0092	4.95556	1	41	52	49	55	55	51	0.95401	0.814356	0.779567	0.750307	0.910042	0.985672	0.833246	0.866757	0.917534	0.932409	0.723621	0.659979	0.843958	1	1	0	1	0	1	2	1	1	1	0	1
TDC0093	5.54444	0	46	52	51	68	49	53	0.954545	0.900123	0.957694	0.967465	0.916396	0.967838	0.931061	0.920207	0.949236	0.869502	0.915414	0.954182	0.933639	0	1	1	0	1	1	3	1	0	1	2	0
TDC0097	5.37778	0	55	59	46	40	42	47	1	1	1	1	1	1	1	1	0.99698	1	0.99408	0.9672	0.996522	0	0	1	1	0	1	1	0	0	1	0	0
TDC0101	5.125	1	59	62	47	60	49	55	0.94162	1	0.973115	0.95491	0.777597	0.955962	1	0.968937	0.977485	0.972109	0.960774	0.950933	0.952787	1	1	1	1	0	1	2	1	1	1	2	1
TDC0103	5.21389	0	46	41	42	42	51	43	0.747624	0.923551	0.946239	0.898394	0.772072	0.877545	0.859791	0.936647	0.9514	0.884549	0.886898	0.816337	0.875087	1	0	1	1	1	0	2	1	0	2	0	1
TDC0108	5.45833	0	33	36	41	49	42	39	0.774818	0.69176	0.569958	0.899877	0.953212	0.757882	0.858894	0.842177	0.913115	0.914542	0.928533	0.961744	0.838876	0	0	1	1	1	0	1	0	1	2	1	1
TDC0109	5.29444	0	36	48	50	49	42	45	0.952888	0.936498	0.886961	0.908477	0.915235	0.922455	0.91793	0.897436	0.970427	0.884971	0.938036	0.845949	0.914772	1	2	1	1	1	1	2	1	2	2	1	0
TDC0110	4.86944	0	52	54	51	61	53	54	0.974453	0.765306	0.972105	1	0.0340009	1	0.984131	0.898689	0.411797	0	0.961292	0.808267	0.73417	0	1	0	0	0	0	1	1	0	1	0	0
TDC0112	5.71389	0	46	48	48	51	44	47	1	0.656716	0.94465	0.998771	0.888372	0.989869	1	0.990746	0.689352	0.824026	0.969989	0.902933	0.904619	0	2	2	1	0	1	2	3	0	2	1	1
TDC0113	5.69167	0	43	41	46	42	55	45	0.987737	0.738139	0.970495	0.916513	0.938776	0.995838	0.991632	0.989896	0.969764	0.963146	0.979334	0.903105	0.945365	0	0	1	0	0	1	1	3	1	1	0	1
TDC0114	5.8	0	46	48	46	49	53	48	0.974316	0.88179	0.780789	0.883879	0.872266	0.879259	0.892913	0.899017	0.954171	0.872979	0.808084	0.935441	0.886242	0	1	0	0	0	0	1	1	1	0	0	1
TDC0115	5.12778	0	43	48	45	51	46	46	0.479517	0.698137	0.349366	0.912037	0.910946	0.980609	0.651047	0.867671	0.918401	0.935428	0.942266	0.582042	0.768956	1	1	0	0	0	1	1	1	1	1	0	0
TDC0118	5.12778	0	43	45	45	54	44	45	0.973214	0.924458	0.948677	0.962654	0.963704	0.824791	1	1	0.918815	0.802023	0.990112	0.921222	0.935806	1	0	0	1	0	1	1	2	0	1	1	2
TDC0119	5.375	0	52	43	46	47	51	47	0.71861	0	0.698732	0.958667	0.288381	0.901135	0.914838	0.941644	0.0431556	0.817867	0.883938	0.898069	0.672086	0	1	1	0	0	0	1	0	1	2	0	0
TDC0120	5.46111	0	33	39	36	44	40	36	0.982614	0.973635	0.958311	0.99814	0.922808	0.988995	0.961398	0.924127	0.935079	0.961449	0.751476	0.899464	0.938125	1	1	0	1	0	0	1	1	1	0	0	1
TDC0121	5.12778	0	49	52	46	47	55	49	0.994944	1	0.987638	0.91098	0.91814	1	0.945607	0.93218	0.908667	0.907354	0.928264	0.960279	0.949504	1	1	0	0	0	2	1	1	0	1	1	0
TDC0122	5.3	0	55	68	60	56	46	59	0.846454	0.875776	0.710137	0.768661	0.35824	1	0.905335	0.973054	0.591954	0.37123	0.665771	0.920278	0.748908	1	0	1	1	0	0	2	1	0	0	2	0
TDC0123	4.87222	0	46	50	51	47	46	48	0.990524	0.969932	0.972441	0.984472	0.903918	0.94677	0.956816	0.961623	0.943531	0.90959	0.95735	0.971789	0.95573	0	2	0	1	1	1	1	0	1	2	0	0
TDC0124	5.29722	0	30	39	37	47	40	37	0.962528	0.944479	0.896788	0.95841	0.961896	0.97403	0.967852	0.9787	0.977735	0.913523	0.958669	0.952279	0.953907	1	1	1	0	0	0	1	0	1	1	0	2
TDC0128	4.875	0	39	48	46	54	51	47	0.975603	0.948821	0.974183	0.931288	0.971694	0.953787	0.926855	0.932116	0.936986	0.944089	0.966524	0.955811	0.95148	1	0	2	1	0	0	1	1	1	1	0	1
TDC0131	4.78889	0	49	43	42	54	49	46	1	0.984501	1	0.964988	0.958217	0.874251	1	1	0.956438	0.249711	0.980203	0.982171	0.91254	0	1	1	0	0	0	1	1	1	0	2	0
TDC0133	5.37778	0	39	52	48	56	46	49	0.944042	0.851268	0.96686	0.858642	0.945531	0.974267	0.970219	0.960865	0.963441	0.675362	0.974544	0.976812	0.921821	1	0	1	0	0	0	1	1	2	0	0	1
TDC0145	6.64444	0	52	48	47	47	42	46	0.968539	0.928879	0.953875	0.910462	0.839675	0.93508	0.920697	0.936577	0.920981	0.826212	0.988722	0.964668	0.924531	1	2	1	0	1	2	2	0	1	1	1	1
TDC0163	6.31111	0	30	48	39	49	46	42	0.933184	0.92928	0.994748	0.893696	0.940493	0.956948	0.923358	0.847351	0.979715	0.936665	0.880236	0.9	0.926306	0	1	0	2	0	1	1	0	1	0	0	0
TDC0164	5.88611	0	52	52	48	59	51	52	0.983744	0.945376	0.797625	0.892374	0.976501	0.259592	0.944792	0.934556	0.855464	0.601215	0.832347	0.988279	0.834322	0	0	0	0	0	0	0	2	0	0	0	1
TDC0165	6.38889	0	65	48	53	54	49	53	1	0.998147	0.945003	0.9874	0.997675	0.898863	0.991667	0.928727	0.938285	0.988088	1	0.904153	0.964834	0	2	0	0	0	1	1	1	1	1	0	1
TDC0167	6.14167	0	46	43	39	47	44	42	0.952274	0.978448	0.962189	0.967593	0.976945	1	0.964472	0.976061	0.946703	0.883681	0.982028	0.833954	0.952029	2	1	1	0	0	1	1	1	0	1	1	1
TDC0168	6.73056	0	36	41	39	47	40	39	0.934564	0.88937	1	0.801475	1	0.907981	0.993462	0.952989	0.90142	1	0.828778	0.92	0.927503	0	0	1	1	0	2	1	1	0	0	0	0
TDC0169	6.56111	0	36	45	43	47	55	45	0.974776	0.979938	0.926919	0.998764	0.823475	0.974627	0.997919	0.974973	0.856476	0.997689	0.984979	0.973825	0.955363	1	0	1	1	1	1	0	1	1	1	0	0
TDC0170	6.38889	0	52	45	43	47	46	45	0.917877	0.948329	0.494717	0.906424	0.856516	0.939485	0.791906	0.775543	0.871514	0.394448	0.921842	0.898778	0.809782	0	1	1	0	0	0	1	1	1	1	1	2
TDC0171	6.81389	0	46	39	46	56	51	47	0.887732	0.916873	0.989228	0.999692	0.997674	0.986519	0.939938	0.942834	1	0.997977	0.980182	0.969818	0.967372	0	1	0	1	0	2	2	1	0	2	1	0
TDC0172	6.14167	0	59	50	50	68	69	59	0.899329	0.888027	0.946938	0.893781	0.764665	0.972787	0.969388	0.911589	0.935714	0.845865	0.979979	0.917691	0.910479	0	0	0	0	0	0	1	0	0	0	1	0
TDC0173	6.64444	0	43	50	48	59	53	51	0.952793	0.927469	0.944766	0.886978	1	0.958933	0.979885	0.969416	0.850109	0.968714	0.938235	1	0.948108	0	0	0	0	0	1	0	1	1	1	0	1
TDC0174	6.475	0	36	52	47	44	58	48	0.934624	0.903727	0.930989	0.941303	0.849	0.874776	0.927159	0.710066	0.880066	0.821779	0.916667	0.787206	0.873113	0	0	0	0	0	0	0	1	0	1	0	1
TDC0178	6.81389	0	62	61	53	56	60	59	0.934819	0.82072	0.976266	0.941574	0.83874	0.917866	0.978829	0.971724	0.84533	0.901734	0.86485	0.909648	0.908508	0	0	0	0	0	0	0	1	1	1	1	1
TDC0179	6.73056	0	62	61	53	56	60	59	0.915642	0.443583	0.711111	0.573937	0.824362	0.877998	0.926119	0.194505	0.746842	0.177532	0.541622	0.776505	0.64248	1	0	1	0	0	1	1	1	1	1	0	0
TDC0180	5.71667	0	55	56	50	47	44	50	0.96719	0.975369	0.971958	0.98402	0.907907	0.923971	0.963613	0.855277	0.896825	0.94182	0.928533	0.936296	0.937732	1	1	1	0	0	1	0	1	0	1	1	1
TDC0181	6.38889	0	65	43	46	47	46	48	0.973728	0.647622	0.947354	0.953395	0.953023	1	0.986387	0.970717	0.870563	0.957533	0.930332	0.818182	0.917403	1	0	1	0	1	0	0	1	1	1	1	0
TDC0182	6.38889	0	49	36	38	40	42	39	0.895589	0.938851	0.971549	0.929846	0.945014	0.946439	0.954332	0.920175	0.965385	0.939166	0.955686	0.955104	0.943095	1	0	1	0	0	1	0	2	1	0	1	0
TDC0184	6.56111	0	46	52	47	49	46	48	0.898773	0.840881	0.864429	0.959259	0.280624	0.954219	0.900941	0.939749	0.774424	0.898837	0.980533	0.877879	0.847546	0	1	1	0	0	0	1	1	0	1	0	2
TDC0185	6.73056	0	52	48	51	49	51	50	0.917644	0.846201	0.951664	0.918512	0.875523	0.899222	0.863422	0.560722	0.910891	0.884682	0.901604	0.845663	0.864646	1	3	1	0	0	1	4	0	1	1	1	1
TDC0186	5.88611	0	62	56	51	59	58	57	0.969748	1	0.996318	0.967772	0.97557	0.752398	0.916884	0.989924	0.947007	0.918356	0.974517	0.911153	0.943304	0	0	1	0	1	0	2	2	0	1	1	1
TDC0187	6.14167	0	49	50	42	49	42	45	0.829799	0.817421	0.903897	0.887661	0.86836	0.798204	0.940869	0.884741	0.968015	0.972817	0.956206	0.916356	0.895362	0	1	0	2	0	1	1	1	1	1	1	0
TDC0188	6.64444	0	62	54	57	51	49	55	0.959573	1	1	1	0.876281	0.998807	0.884356	0.999452	0.473468	0.908329	0.769663	0.966845	0.903065	0	2	1	2	1	0	2	0	1	1	0	0
TDC0190	6.38889	0	55	68	53	49	51	56	0.987165	0.875	0.998421	0.976074	0.947234	0.9678	1	0.795306	0.979497	0.936485	0.962654	0.931818	0.946454	1	1	1	2	1	1	0	1	0	2	0	1
TDC0191	6.38889	0	55	54	48	56	46	52	0.909548	0.934259	0.968271	0.824507	0.595205	0.928187	0.97267	0.921858	0.985746	0.406341	0.953033	0.917201	0.859735	1	1	2	1	0	1	2	1	0	1	1	1
TDC0192	6.56111	0	65	61	51	59	62	59	0.86055	0.951333	0.963479	0.972017	0.934682	0.981515	0.91318	0.958311	0.965678	0.878268	0.934584	0.901971	0.934631	1	0	2	1	1	1	1	1	1	2	1	1
TDC0193	6.225	0	36	39	41	54	42	41	0.893415	0.884758	0.702952	0.788224	0.897032	0.893413	0.946708	0.885644	0.914841	0.828688	0.934048	0.86894	0.869889	0	1	1	1	1	1	0	1	2	0	1	1
TDC0194	6.81389	0	46	52	41	51	67	50	0.998885	0.966128	0.896461	0.926543	0.864627	0.997619	0.991919	0.962711	0.932004	0.919364	0.91252	0.945008	0.942816	1	2	2	2	1	1	2	1	0	1	1	1
TDC0195	6.14167	0	49	48	43	51	40	45	1	0.967782	0.670449	0.992901	0.648277	1	0.964044	0.963547	0.968835	0.92412	0.907626	0.965757	0.914445	0	1	1	1	1	1	0	0	0	1	0	1
TDC0196	6.38889	0	49	48	46	51	44	47	0.950363	0.937654	0.936842	0.841049	0.939767	0.947573	0.924116	0.9323	0.972434	0.684088	0.897539	0.931007	0.907895	1	0	1	1	1	0	1	1	1	1	1	0
TDC0198	5.97222	0	52	59	55	54	46	54	1	1	1	0.991038	0.878724	1	1	1	1	1	1	0.813266	0.973586	1	1	1	0	1	1	1	1	1	1	1	0
TDC0199	6.31111	0	43	45	39	49	40	42	0.924804	0.943859	0.969377	0.930556	0.91949	0.931086	0.971219	0.969995	0.971947	0.874783	0.919979	0.975974	0.941922	0	1	2	1	0	0	1	1	0	2	1	0
TDC0200	5.8	0	36	50	45	56	51	47	0.893038	0.622284	0.964342	0.941104	0.933721	0.937799	0.951258	0.908124	0.897802	0.930023	0.885998	0.844699	0.892516	1	1	1	0	0	1	1	0	0	1	1	2
TDC0202	6.64444	0	46	59	51	54	58	54	0.926019	1	0.949604	0.964308	0.883147	1	0.998952	0.939858	0.966375	0.938117	0.962923	0.930245	0.954962	1	0	2	2	0	1	3	0	1	2	0	2
TDC0205	5.97222	0	59	54	53	56	51	55	0.968418	0.970025	0.967334	0.902957	0.965084	1	0.972903	0.970508	0.919443	0.979215	0.942091	0.984208	0.961849	0	1	1	0	2	1	2	1	1	2	0	1
TDC0207	6.64444	0	46	41	46	51	53	47	1	1	1	1	0.984623	0.943645	0.997914	0.987137	0.998629	1	1	0.96115	0.989425	0	0	1	1	1	1	1	1	0	1	0	1
TDC0208	6.31389	0	52	50	50	56	51	52	0.979632	0.955307	0.966614	0.950896	0.736757	0.972321	0.953434	0.981441	0.927866	0.974928	0.98414	0.9488	0.944345	1	1	1	2	0	1	1	1	0	0	1	1
TDC0211	6.39167	0	59	65	53	63	51	59	0.95014	0.769422	0.8466	0	0.964119	0.946002	0.987415	0.9574	0.592775	0.893543	0.482334	0.748396	0.761512	1	1	0	0	0	0	2	0	2	1	0	1
TDC0212	6.05833	0	55	52	55	56	44	53	0.953456	0.754641	0.936609	0.945846	0.916512	0.883541	0.983795	0.783106	0.870968	0.999422	0.967794	0.928305	0.910333	0	1	1	1	1	1	1	0	0	1	0	0
TDC0213	6.81667	0	39	45	50	56	55	50	0.884184	0.918114	0.941269	0.939469	0.970547	0.980551	0.888571	0.950954	0.931893	0.929688	0.933993	0.936096	0.933777	0	1	1	2	1	1	1	0	0	1	1	1
TDC0214	6.56389	0	43	52	41	40	44	42	0.904882	0.991005	0.975989	1	0.981387	1	0.978851	1	0.939792	1	0.926613	0.920213	0.968228	1	0	0	0	0	0	1	1	0	1	1	0

## Sheet: TDA
id	age	gender	AQ_total	fulp_samplingrate	full_samplingrate	frul_samplingrate	frdp_samplingrate	flup_samplingrate	fldl_samplingrate	murp_samplingrate	murl_samplingrate	mrup_samplingrate	mrdl_samplingrate	mlul_samplingrate	mldp_samplingrate	samplingrate_mov_ave	full_ja_num	frul_ja_num	fldl_ja_num	murl_ja_num	mrdl_ja_num	mlul_ja_num	fulp_ja_num	frdp_ja_num	flup_ja_num	murp_ja_num	mrup_ja_num	mldp_ja_num
TDA0001	27.9306	1	13	0.972564	0.882171	0.958597	0.96073	0.937791	0.96055	0.800313	0.925683	0.799562	0.906794	0.947609	0.704764	0.896427	2	1	0	2	1	1	1	1	0	1	1	0
TDA0002	23.4028	0	20	1	0.972722	1	1	1	1	1	0.934534	1	0.965177	1	1	0.989369	1	0	0	1	1	2	1	0	1	0	1	1
TDA0003	25.1139	0	18	1	1	1	1	1	1	1	1	1	1	1	1	1	2	1	2	2	1	1	2	1	0	1	1	1
TDA0004	26.3278	1	27	1	1	1	0.985231	0.962273	1	1	0.964927	0.987445	0.968351	1	0.895945	0.980348	1	2	2	2	2	1	1	1	1	1	1	1
TDA0005	21.9528	1	19	0.962354	1	1	0.948116	1	0.816796	0.987454	0.937704	0.996991	0.977062	0.952496	0.987987	0.963913	2	1	2	1	0	0	1	1	0	0	1	0
TDA0007	22.05	0	18	1	0.987896	0.999472	0.999691	1	0.993118	1	0.52597	0.967051	0.996524	0.984492	1	0.954518	0	0	1	0	0	0	0	1	0	1	1	0
TDA0008	26.6361	0	20	1	0.966749	0.958552	1	0.937181	0.978571	0.939378	0.975477	0.878438	0.929234	0.970762	0.976254	0.959216	1	2	2	2	1	2	1	1	1	2	1	1
TDA0010	22.3194	1	22	0.975788	0.937345	0.968635	0.873846	0.949188	0.983066	0.939791	0.967177	0.972906	0.981823	0.955645	0.926784	0.952666	0	1	1	2	0	2	1	1	0	1	1	1
TDA0011	28.2361	1	12	0.945531	0.90087	0.939442	0.911365	0.937268	0.959306	0.952889	0.927055	0.939011	0.923655	0.963942	0.904318	0.933721	1	0	1	1	0	1	1	1	1	2	1	1
TDA0012	28.9861	0	21	0.97535	0.986034	0.922895	0.873609	0.903009	0.979017	0.904217	0.936547	0.840175	0.990424	0.916756	0.94992	0.931496	1	2	1	2	1	1	2	1	2	1	1	1
TDA0013	25.8861	1	11	0.960335	0.982962	0.951943	0.990746	0.940603	0.967385	0.945112	0.928688	0.947671	0.928737	0.912079	0.941161	0.949785	1	3	2	1	1	1	1	1	1	1	1	1
TDA0014	27.5806	0	31	0.975042	0.948425	1	1	0.993256	0.975749	1	1	0.950164	0.985174	1	0.934922	0.980228	0	1	1	1	1	1	1	1	1	0	1	1
TDA0016	29.55	0	29	0.97451	0.957738	0.993397	0.943385	0.975536	0.999107	0.985617	0.949374	0.965574	0.958575	0.967222	0.989026	0.971588	1	1	1	2	1	1	2	1	0	1	1	1
TDA0018	24.6667	1	24	0.990169	0.956037	0.978054	1	0.951095	0.996728	0.993194	0.986119	0.928415	0.977115	0.99706	0.960921	0.976242	0	1	1	2	1	0	1	1	0	2	0	0
TDA0019	23.0528	1	10	0.920404	0.972119	0.91027	0.97349	0.929535	0.598802	0.911164	0.98258	0.90181	0.854614	0.958801	0.899733	0.90111	0	1	0	1	1	1	0	0	0	0	0	1
TDA0020	27.4889	0	21	0.999439	0.901181	0.903684	1	0.841067	0.996407	1	0.988531	0.979452	0.813663	1	0.981857	0.95044	1	2	2	1	0	0	1	0	0	1	0	1
TDA0022	27.7028	1	25	0.746214	0.844444	0.904524	1	0.882449	0.921604	0.848825	0.830698	0.90842	0.933178	0.896146	0.982076	0.891548	0	1	0	2	0	2	1	2	1	1	0	1
TDA0023	24.7806	1	9	0.930246	1	1	1	0.944935	0.999119	1	1	0.936504	0.971387	1	1	0.981849	1	2	1	1	1	2	2	1	1	1	1	1
TDA0024	23.9083	1	24	0.998327	0.999692	0.961193	0.993839	0.967578	0.997002	0.982525	0.967451	0.992582	0.973364	0.985569	0.967467	0.982216	0	0	1	1	1	1	0	1	0	0	0	1
TDA0025	27.9139	1	22	0.982884	0.954741	0.972002	0.991044	0.994208	0.961768	0.959008	0.991848	1	0.975116	0.982066	0.946917	0.975967	1	1	1	0	1	1	2	1	0	2	1	1
TDA0026	22.9	1	17	1	0.971464	0.997893	1	1	0.971188	1	1	1	0.96474	1	1	0.992107	1	2	1	2	1	2	2	1	0	1	0	1
TDA0027	24.8	0	17	1	1	1	1	1	0.85009	1	1	1	1	1	1	0.987507	0	0	0	2	0	1	1	0	0	1	0	0
TDA0028	24.1667	0	16	0.999441	1	0.999737	0.991038	0.976501	0.995506	1	0.999453	0.988481	1	1	1	0.995846	1	1	2	2	1	2	1	1	1	1	1	1
TDA0029	27.225	0	25	0.875349	0.927995	0.962249	0.998152	0.967644	0.924776	0.914883	0.907458	0.956939	0.90162	0.900107	0.929712	0.930574	0	0	0	0	0	0	0	1	1	0	0	0
TDA0030	23.7694	1	16	0.959286	0.751395	0.831319	0.784966	0.846136	0.779509	0.877668	0.948389	0.833881	0.779734	0.942742	0.788072	0.843591	1	1	1	1	1	2	1	1	0	1	1	2
TDA0031	26.8333	1	14	0.883427	0.849969	0.929022	0.924534	0.87238	0.982047	0.946214	0.897338	0.913784	0.763615	0.906116	0.76839	0.886403	1	1	2	2	1	2	1	2	2	1	2	2
TDA0032	24.5972	1	16	0.880819	0.974613	0.935714	0.94085	0.78186	0.925772	0.932672	0.936612	0.913103	0.987791	0.967863	0.918182	0.924654	2	1	1	2	1	1	1	1	1	1	1	1
TDA0033	23.6194	1	24	0.964646	0.844657	0.880274	0.966667	0.863109	0.932005	1	0.943381	0.784233	0.927373	0.910085	0.895722	0.909346	1	1	1	1	0	0	1	1	0	2	0	0
TDA0035	30.3056	1	26	0.953064	0.944823	0.945061	0.902027	0.846906	0.959281	0.979688	1	0.914975	0.977771	0.894061	0.954182	0.93932	1	2	1	1	1	1	0	1	0	2	0	0
TDA0036	24.3972	0	20	0.958708	0.967142	0.958003	0.946802	0.97818	0.92195	0.893584	0.954793	0.950109	0.948466	0.990586	0.961744	0.952506	0	0	2	1	0	1	0	0	0	2	0	1
TDA0037	23.5722	1	22	0.966292	0.926489	0.829024	0.849446	0.91628	0.985774	0.965401	0.96921	0.908593	0.832465	0.95352	0.963884	0.922198	1	1	1	1	1	1	1	1	1	1	1	1
TDA0038	21.7889	1	24	0.98037	0.972705	0.971444	0.966975	0.952071	0.921708	0.950026	0.880459	0.868794	0.950839	0.910724	0.994124	0.943353	0	0	1	0	0	0	0	1	0	0	0	0
TDA0040	28.8528	1	12	0.974114	0.926973	0.772175	0.918754	0.727273	1	0.922432	0.939549	0.829107	0.846713	0.823609	0.932738	0.884453	1	1	1	2	2	1	1	1	2	1	0	1
TDA0041	21.9111	1	17	0.966573	1	0.997349	0.998482	0.994734	0.993537	0.994784	0.997851	0.998092	0.997982	0.94124	0.922672	0.983608	1	1	2	1	1	1	1	1	1	1	1	1
TDA0042	25.7194	0	14	0.986189	0.961586	0.996812	0.98156	0.954212	0.940211	1	0.959699	0.968289	0.901921	0.960292	0.966245	0.964751	1	0	1	1	2	1	2	2	0	1	1	1
TDA0044	19.15	0	14	0.87507	0.904806	0.938953	0.919453	0.925985	0.964747	0.946447	0.941967	0.910242	0.8979	0.961559	0.901006	0.924011	1	1	2	0	0	0	0	1	0	1	0	1
TDA0045	26.775	0	10	0.924972	0.881684	0.963983	0.986239	0.830967	0.965457	0.975299	0.980842	0.842889	0.828588	0.975365	0.816025	0.914359	2	4	1	1	0	1	0	0	1	2	0	1
TDA0046	26.1472	0	19	0.921822	0.883685	0.911983	0.969449	0.879927	0.937096	1	0.9868	0.909741	0.886744	0.89543	0.90194	0.923718	0	1	0	0	0	1	0	1	1	0	0	0
TDA0047	26.7917	0	28	0.97662	0.963795	0.926043	0.934743	0.910327	0.844726	0.926957	0.971865	0.962171	0.877462	0.931806	0.9505	0.931418	1	2	1	1	1	2	1	1	0	2	1	1
TDA0048	31.4083	0	12	0.970687	1	1	0.975136	0.997935	1	1	1	0.934795	0.987847	0.997328	0.888597	0.97936	0	0	2	1	1	0	0	2	1	1	0	0
TDA0049	22.6111	0	27	0.973064	1	0.998142	0.980327	0.98922	1	1	0.999462	1	0.976764	1	0.970341	0.99061	2	1	2	1	1	2	2	2	2	1	1	2
TDA0050	26.525	0	31	0.876543	0.967642	0.971603	0.91732	0.957149	0.980565	0.962244	0.946706	0.881918	0.924534	1	1	0.948852	1	0	2	1	0	0	0	1	1	2	1	1
TDA0052	24.3528	1	10	0.947487	0.931648	0.943291	0.753781	0.938508	0.985131	0.952219	0.878487	0.930533	0.924216	0.951846	0.855352	0.916042	1	1	1	2	2	1	1	1	2	2	1	2

## Sheet: Item description
Item	Description
age	years old
gender	0: male, 1: female
ADIR_bcommt	0: nonverbal, 1: verbal
ADOS_module	ADOS module 1, 2, 3
SRS total score and subdomain scores	t score
samplingrate_mov_ave	average sampling rate of 12 videos
full_ja_num	RJA number in each video detected by the MATLAB program. The first letter: the gender of the actor/acctress, f=female, m=male. The second letter: the orientation of the action inducing RJA by the actor/actress, u=up, d=down, l=left, r=right. The third letter: the position of the target object, u=up, d=down, l=left, r=right. The forth letter: the action induing RJA by the actor/actress, l:looking,…
frul_ja_num
fldl_ja_num
murl_ja_num
mrdl_ja_num
mlul_ja_num
fulp_ja_num
frdp_ja_num
flup_ja_num
murp_ja_num
mrup_ja_num
mldp_ja_num
